# Supplementary material for: GWAS for behavioral traits in golden retrievers identifies genes implicated in human temperament, mental health, and cognition
Source: Proc Natl Acad Sci U S A. 2025 Nov 24;122(48):e2421757122. doi: 10.1073/pnas.2421757122 (PMC12684936; doi:10.1073/pnas.2421757122)
Supplement: Supplementary file 2 — Dataset S01 (XLSX) [file pnas.2421757122.sd01.xlsx]

## Sheet: Quantitative_Traits
CHR	SNP	BP	AF	ALLEL1	ALLEL0	BETA	SE	BETA_95CI_LOWER	BETA_95CI_UPPER	Pvalue	Trait
6	6:64986466_G/A	64986466	0.134	A	G	-0.0877128	0.0179459	-0.122887	-0.0525388	2.67522e-06	score_trainability
6	6:65458568_T/C	65458568	0.156	C	T	-0.081769	0.0170352	-0.115158	-0.04838	4.13932e-06	score_trainability
6	6:65510825_C/T	65510825	0.231	T	C	-0.0759581	0.0150481	-0.105452	-0.0464638	5.16741e-07	score_trainability
25	25:49735848_C/T	49735848	0.095	T	C	-0.101743	0.0205925	-0.142104	-0.0613813	2.04604e-06	score_trainability
25	25:49738964_C/T	49738964	0.094	T	C	-0.09857	0.0204403	-0.138633	-0.0585071	3.70567e-06	score_trainability
25	25:49741131_C/T	49741131	0.095	T	C	-0.0970987	0.0203286	-0.136943	-0.0572548	4.64863e-06	score_trainability
27	27:19261351_G/A	19261351	0.489	A	G	-0.0576219	0.0124774	-0.0820776	-0.0331661	5.04094e-06	score_trainability
27	27:19298483_C/T	19298483	0.489	T	C	-0.0592997	0.0124678	-0.0837365	-0.0348628	2.65354e-06	score_trainability
27	27:19452159_G/C	19452159	0.49	C	G	-0.056854	0.0124921	-0.0813385	-0.0323694	6.94857e-06	score_trainability
27	27:20435874_G/A	20435874	0.47	A	G	0.0571444	0.0125923	0.0324635	0.0818253	5.89473e-06	score_trainability
27	27:20449931_G/A	20449931	0.47	A	G	0.0600333	0.0126053	0.0353268	0.0847397	2.00982e-06	score_trainability
27	27:20529176_A/G	20529176	0.472	G	A	0.056971	0.0125851	0.0323042	0.0816378	6.21876e-06	score_trainability
27	27:20536659_T/C	20536659	0.473	C	T	0.0559405	0.0126425	0.0311612	0.0807198	9.97258e-06	score_trainability
27	27:20545580_T/C	20545580	0.47	C	T	0.0573478	0.0126668	0.0325209	0.0821747	6.24522e-06	score_trainability
27	27:20547626_T/C	20547626	0.47	C	T	0.0577406	0.0126484	0.0329498	0.0825315	5.21922e-06	score_trainability
27	27:20547768_T/C	20547768	0.473	C	T	0.0599038	0.0128393	0.0347387	0.0850688	3.25266e-06	score_trainability
27	27:20588918_G/A	20588918	0.467	A	G	0.0590169	0.0127614	0.0340045	0.0840293	3.94108e-06	score_trainability
27	27:20876479_G/A	20876479	0.481	A	G	0.0663591	0.0126058	0.0416519	0.0910664	1.53453e-07	score_trainability
24	24:30504948_A/C	30504948	0.319	C	A	-0.213	0.0472186	-0.305549	-0.120452	8.13563e-06	score_chasing
7	7:42875196_G/A	42875196	0.102	A	G	0.248918	0.0560019	0.139154	0.358682	9.32792e-06	score_excitability
7	7:42877707_A/C	42877707	0.102	C	A	0.248918	0.0560019	0.139154	0.358682	9.32792e-06	score_excitability
7	7:42880409_A/G	42880409	0.102	G	A	0.248918	0.0560019	0.139154	0.358682	9.32792e-06	score_excitability
27	27:1551448_A/G	1551448	0.294	G	A	0.159161	0.0345754	0.091393	0.226929	4.64849e-06	score_excitability
2	2:31844618_A/G	31844618	0.112	G	A	-0.229056	0.0471144	-0.3214	-0.136711	1.27778e-06	score_attachment_attention_seeking
19	19:48484816_T/C	48484816	0.134	C	T	-0.192551	0.042781	-0.276402	-0.1087	7.68616e-06	score_attachment_attention_seeking

## Sheet: Binary_Traits
CHR	SNP	BP	AF	ALLEL1	ALLEL0	OR	OR_95CI_LOWER	OR_95CI_UPPER	Pvalue	Trait
10	10:67647986_C/G	67647986	0.257	G	C	1.87118	1.78793	1.9583	4.0451e-06	score_owner_directed_aggression
34	34:40920247_G/A	40920247	0.442	A	G	0.546094	0.525418	0.567584	3.2359e-06	score_owner_directed_aggression
34	34:40924670_G/A	40924670	0.426	A	G	0.544263	0.5233	0.566066	4.638e-06	score_owner_directed_aggression
34	34:40927502_C/T	40927502	0.426	T	C	0.544263	0.5233	0.566066	4.638e-06	score_owner_directed_aggression
34	34:40979861_A/G	40979861	0.409	G	A	0.546954	0.525569	0.56921	6.73124e-06	score_owner_directed_aggression
35	35:9384779_C/T	9384779	0.115	T	C	2.09298	1.9717	2.22172	8.29032e-06	score_owner_directed_aggression
24	24:36737986_C/T	36737986	0.181	T	C	2.06766	1.93835	2.2056	9.3241e-06	score_dog_directed_aggression
24	24:36763606_C/T	36763606	0.203	T	C	2.03621	1.91699	2.16285	4.24789e-06	score_dog_directed_aggression
24	24:36770616_C/T	36770616	0.201	T	C	2.0712	1.94907	2.20098	2.81253e-06	score_dog_directed_aggression
24	24:36779783_C/A	36779783	0.204	A	C	2.03923	1.92047	2.16534	3.62204e-06	score_dog_directed_aggression
24	24:36781813_A/G	36781813	0.205	G	A	2.0735	1.95267	2.20181	2.12266e-06	score_dog_directed_aggression
24	24:36839070_G/A	36839070	0.204	A	G	2.09235	1.97054	2.22169	1.51133e-06	score_dog_directed_aggression
5	5:22838173_G/A	22838173	0.375	A	G	1.95225	1.84237	2.06868	7.1283e-06	score_dog_directed_fear
15	15:13922021_G/A	13922021	0.27	A	G	2.15453	2.02985	2.28688	5.36748e-07	score_dog_directed_fear
15	15:13933241_T/C	13933241	0.289	C	T	2.06955	1.95467	2.19118	1.05727e-06	score_dog_directed_fear
15	15:13940014_A/G	13940014	0.289	G	A	2.08969	1.97365	2.21255	7.34608e-07	score_dog_directed_fear
15	15:13945043_A/G	13945043	0.27	G	A	2.18566	2.05845	2.32072	3.80442e-07	score_dog_directed_fear
15	15:13988806_A/C	13988806	0.247	C	A	2.1283	1.99895	2.26602	1.89548e-06	score_dog_directed_fear
15	15:13994993_A/G	13994993	0.299	G	A	2.09026	1.97456	2.21273	5.53838e-07	score_dog_directed_fear
15	15:14544455_C/T	14544455	0.301	T	C	2.01534	1.90549	2.13151	2.32186e-06	score_dog_directed_fear
15	15:14831720_A/G	14831720	0.283	G	A	2.13668	2.01906	2.26115	2.50388e-07	score_dog_directed_fear
15	15:14833838_T/C	14833838	0.287	C	T	2.10201	1.9863	2.22445	5.44513e-07	score_dog_directed_fear
15	15:14835861_T/C	14835861	0.285	C	T	2.12533	2.00814	2.24937	3.41529e-07	score_dog_directed_fear
15	15:14837906_A/G	14837906	0.278	G	A	2.22617	2.10159	2.35813	7.43488e-08	score_dog_directed_fear
15	15:14880699_G/A	14880699	0.275	A	G	2.03294	1.9191	2.15355	2.13276e-06	score_dog_directed_fear
15	15:15024439_C/T	15024439	0.297	T	C	2.14392	2.02794	2.26653	1.67667e-07	score_dog_directed_fear
15	15:15029627_G/T	15029627	0.279	T	G	2.18294	2.06161	2.31141	1.27615e-07	score_dog_directed_fear
15	15:15054255_A/T	15054255	0.274	T	A	2.03015	1.91668	2.15033	2.20432e-06	score_dog_directed_fear
15	15:15098730_T/C	15098730	0.276	C	T	2.04695	1.93313	2.16748	1.42658e-06	score_dog_directed_fear
15	15:15390228_C/T	15390228	0.384	T	C	1.93548	1.83188	2.04494	5.06767e-06	score_dog_directed_fear
15	15:15414485_C/T	15414485	0.385	T	C	1.9164	1.81356	2.02507	7.57312e-06	score_dog_directed_fear
15	15:15420702_G/A	15420702	0.251	A	G	2.20271	2.07576	2.33742	2.2978e-07	score_dog_directed_fear
31	31:26842062_C/T	26842062	0.364	T	C	0.504492	0.477509	0.532999	8.69269e-06	score_dog_directed_fear
14	14:42951905_G/A	42951905	0.141	A	G	1.74522	1.67404	1.81943	3.61552e-06	score_dog_rivalry
14	14:42954152_G/A	42954152	0.142	A	G	1.7183	1.64859	1.79096	6.42158e-06	score_dog_rivalry
14	14:42955446_A/G	42955446	0.142	G	A	1.7153	1.6457	1.78784	6.93339e-06	score_dog_rivalry
14	14:42957939_C/T	42957939	0.143	T	C	1.72129	1.65184	1.79366	5.36628e-06	score_dog_rivalry
14	14:42969895_A/G	42969895	0.145	G	A	1.7177	1.64881	1.78946	5.24072e-06	score_dog_rivalry
35	35:5489952_A/G	5489952	0.066	G	A	2.02032	1.90622	2.14125	9.48263e-06	score_dog_rivalry
10	10:67647986_C/G	67647986	0.257	G	C	1.87118	1.78793	1.9583	4.0451e-06	score_stranger_directed_fear
34	34:40920247_G/A	40920247	0.442	A	G	0.546094	0.525418	0.567584	3.2359e-06	score_stranger_directed_fear
34	34:40924670_G/A	40924670	0.426	A	G	0.544263	0.5233	0.566066	4.638e-06	score_stranger_directed_fear
34	34:40927502_C/T	40927502	0.426	T	C	0.544263	0.5233	0.566066	4.638e-06	score_stranger_directed_fear
34	34:40979861_A/G	40979861	0.409	G	A	0.546954	0.525569	0.56921	6.73124e-06	score_stranger_directed_fear
35	35:9384779_C/T	9384779	0.115	T	C	2.09298	1.9717	2.22172	8.29032e-06	score_stranger_directed_fear
10	10:20382051_A/G	20382051	0.144	G	A	0.372019	0.342462	0.404128	4.09292e-06	score_nonsocial_fear
10	10:20464746_A/G	20464746	0.179	G	A	0.402866	0.373419	0.434635	2.27768e-06	score_nonsocial_fear
10	10:20469917_T/C	20469917	0.173	C	T	0.397123	0.367579	0.42904	2.65512e-06	score_nonsocial_fear
10	10:20855658_T/G	20855658	0.087	G	T	0.254333	0.228647	0.282904	9.05282e-06	score_nonsocial_fear
12	12:58861652_T/C	58861652	0.074	C	T	0.203636	0.181067	0.229017	9.64777e-06	score_nonsocial_fear
20	20:24642572_A/G	24642572	0.067	G	A	3.19906	2.85245	3.58778	2.63496e-06	score_nonsocial_fear
20	20:26764200_G/A	26764200	0.081	A	G	2.77724	2.4964	3.08967	7.45825e-06	score_nonsocial_fear
33	33:4036418_A/C	4036418	0.198	C	A	0.4416	0.410257	0.475338	6.96438e-06	score_nonsocial_fear
33	33:4053335_C/G	4053335	0.403	G	C	0.500595	0.469283	0.533997	3.68587e-06	score_nonsocial_fear
33	33:4058750_T/C	4058750	0.401	C	T	0.501793	0.470566	0.535092	3.56717e-06	score_nonsocial_fear
10	10:38419276_A/G	38419276	0.094	G	A	2.47227	2.2918	2.66695	8.29276e-06	score_separation_related_problems
10	10:39086669_A/C	39086669	0.13	C	A	2.46136	2.3005	2.63346	1.31293e-06	score_separation_related_problems
10	10:39145792_T/C	39145792	0.102	C	T	2.49477	2.31944	2.68335	3.57747e-06	score_separation_related_problems
10	10:39166656_C/T	39166656	0.113	T	C	2.43851	2.27804	2.61029	1.96526e-06	score_separation_related_problems
15	15:36762606_A/G	36762606	0.069	G	A	2.76248	2.52778	3.01897	9.83802e-06	score_separation_related_problems
15	15:36773135_T/C	36773135	0.069	C	T	2.7763	2.54044	3.03406	8.75811e-06	score_separation_related_problems
15	15:36777989_T/C	36777989	0.069	C	T	2.76248	2.52778	3.01897	9.83802e-06	score_separation_related_problems
15	15:36790512_A/G	36790512	0.069	G	A	2.76248	2.52778	3.01897	9.83802e-06	score_separation_related_problems
15	15:36795705_C/A	36795705	0.069	A	C	2.76248	2.52778	3.01897	9.83802e-06	score_separation_related_problems
15	15:36801055_G/A	36801055	0.069	A	G	2.76248	2.52778	3.01897	9.83802e-06	score_separation_related_problems
33	33:22432039_G/A	22432039	0.117	A	G	2.3505	2.19229	2.52012	7.29833e-06	score_separation_related_problems
17	17:20787827_T/C	20787827	0.126	C	T	2.149	2.00505	2.3033	8.22872e-06	score_touch_sensitivity
22	22:9094733_T/C	9094733	0.307	C	T	2.01901	1.92104	2.12197	1.7328e-07	score_touch_sensitivity
22	22:9105193_A/G	9105193	0.256	G	A	1.95933	1.85769	2.06653	1.5255e-06	score_touch_sensitivity
22	22:9504378_G/A	9504378	0.307	A	G	1.86233	1.77305	1.95611	4.2667e-06	score_touch_sensitivity
22	22:9535866_T/C	9535866	0.312	C	T	1.8491	1.76036	1.94231	6.95728e-06	score_touch_sensitivity
22	22:9551274_A/T	9551274	0.307	T	A	1.86118	1.77196	1.9549	4.40425e-06	score_touch_sensitivity
22	22:9562662_A/G	9562662	0.308	G	A	1.84957	1.76119	1.94238	5.46826e-06	score_touch_sensitivity
22	22:9564549_G/A	9564549	0.308	A	G	1.85304	1.76443	1.9461	5.07034e-06	score_touch_sensitivity
22	22:9571075_C/G	9571075	0.156	G	C	2.05058	1.92758	2.18143	8.7104e-06	score_touch_sensitivity
22	22:9577270_G/A	9577270	0.156	A	G	2.05029	1.92726	2.18117	8.74103e-06	score_touch_sensitivity
22	22:9580745_G/A	9580745	0.153	A	G	2.07126	1.94488	2.20584	7.89001e-06	score_touch_sensitivity
22	22:9595748_G/A	9595748	0.156	A	G	2.05491	1.93168	2.186	8.07816e-06	score_touch_sensitivity
22	22:9635697_G/A	9635697	0.155	A	G	2.07683	1.95205	2.20959	6.30589e-06	score_touch_sensitivity
22	22:9644708_A/G	9644708	0.158	G	A	2.06483	1.94145	2.19604	6.38779e-06	score_touch_sensitivity
22	22:9689239_G/A	9689239	0.153	A	G	2.10567	1.9774	2.24226	4.6671e-06	score_touch_sensitivity
22	22:9810848_A/G	9810848	0.154	G	A	2.10604	1.97895	2.2413	4.09999e-06	score_touch_sensitivity
22	22:9824732_C/T	9824732	0.154	T	C	2.12027	1.99236	2.25639	3.38193e-06	score_touch_sensitivity
22	22:9940097_T/A	9940097	0.251	A	T	1.89858	1.79902	2.00366	6.77828e-06	score_touch_sensitivity
22	22:9985639_G/A	9985639	0.155	A	G	2.12879	2.0005	2.26532	2.85585e-06	score_touch_sensitivity
22	22:9987791_C/T	9987791	0.153	T	C	2.06383	1.93845	2.19731	8.85057e-06	score_touch_sensitivity
22	22:9989809_G/A	9989809	0.154	A	G	2.11462	1.98715	2.25027	3.55042e-06	score_touch_sensitivity
22	22:9994175_G/A	9994175	0.252	A	G	1.88529	1.78599	1.99012	8.94773e-06	score_touch_sensitivity
22	22:10046735_G/A	10046735	0.255	A	G	1.87904	1.78113	1.98233	8.11268e-06	score_touch_sensitivity
22	22:10049047_A/G	10049047	0.256	G	A	1.87308	1.77551	1.97601	9.08326e-06	score_touch_sensitivity
22	22:10102544_C/T	10102544	0.308	T	C	1.87929	1.78946	1.97363	3.03181e-06	score_touch_sensitivity
22	22:10123521_C/T	10123521	0.309	T	C	1.83734	1.7492	1.92992	8.52677e-06	score_touch_sensitivity
22	22:10126668_A/G	10126668	0.309	G	A	1.849	1.76023	1.94225	6.19901e-06	score_touch_sensitivity
22	22:15607330_T/C	15607330	0.067	C	T	2.57547	2.36165	2.80864	4.31942e-06	score_touch_sensitivity
22	22:15609606_T/C	15609606	0.067	C	T	2.70751	2.48505	2.94989	8.55e-07	score_touch_sensitivity
25	25:47544666_G/T	47544666	0.435	T	G	1.72047	1.64603	1.79827	9.94964e-06	score_touch_sensitivity
15	15:40906320_G/A	40906320	0.088	A	G	2.09097	1.97002	2.21935	4.8846e-06	score_energy
15	15:40928078_G/A	40928078	0.088	A	G	2.13479	2.01148	2.26566	2.33748e-06	score_energy
15	15:40930541_G/A	40930541	0.088	A	G	2.07418	1.95376	2.20202	6.85594e-06	score_energy
15	15:40972559_A/C	40972559	0.088	C	A	2.1115	1.98913	2.24141	3.63958e-06	score_energy
15	15:40989049_G/C	40989049	0.089	C	G	2.16347	2.03888	2.29568	1.38122e-06	score_energy
15	15:41037386_T/C	41037386	0.088	C	T	2.10947	1.98721	2.23926	3.76852e-06	score_energy
15	15:41049301_C/A	41049301	0.088	A	C	2.1081	1.98591	2.23781	3.84287e-06	score_energy
15	15:41054337_G/A	41054337	0.088	A	G	2.25721	2.12638	2.39608	3.56905e-07	score_energy
15	15:41054740_C/T	41054740	0.088	T	C	2.17574	2.04963	2.30961	1.29427e-06	score_energy
15	15:41065467_C/T	41065467	0.088	T	C	2.07666	1.9553	2.20555	7.50075e-06	score_energy
15	15:41140213_A/C	41140213	0.088	C	A	2.10938	1.98713	2.23915	3.77293e-06	score_energy
15	15:41145304_A/C	41145304	0.09	C	A	2.05503	1.93639	2.18095	7.94744e-06	score_energy
15	15:41147314_C/T	41147314	0.088	T	C	2.1115	1.98913	2.24141	3.63958e-06	score_energy
15	15:41154760_G/A	41154760	0.088	A	G	2.13479	2.01148	2.26566	2.33748e-06	score_energy
15	15:41156915_C/T	41156915	0.088	T	C	2.11772	1.99496	2.24804	3.31639e-06	score_energy
15	15:41177094_C/T	41177094	0.089	T	C	2.15741	2.03315	2.28926	1.53323e-06	score_energy
15	15:41183834_A/G	41183834	0.088	G	A	2.14932	2.02489	2.28141	1.94525e-06	score_energy
15	15:41191842_G/A	41191842	0.088	A	G	2.1115	1.98913	2.24141	3.63958e-06	score_energy
15	15:41194462_C/T	41194462	0.088	T	C	2.1115	1.98913	2.24141	3.63958e-06	score_energy
15	15:41202384_G/A	41202384	0.087	A	G	2.07833	1.95762	2.20648	6.41606e-06	score_energy
15	15:41227725_G/A	41227725	0.089	A	G	2.19526	2.06872	2.32954	8.39221e-07	score_energy
15	15:41229597_A/G	41229597	0.088	G	A	2.14863	2.02431	2.28058	1.93273e-06	score_energy
15	15:41230955_A/G	41230955	0.088	G	A	2.15067	2.02624	2.28273	1.86124e-06	score_energy
15	15:41232465_A/T	41232465	0.089	T	A	2.17471	2.04931	2.30778	1.18247e-06	score_energy
15	15:41232547_C/T	41232547	0.089	T	C	2.17471	2.04931	2.30778	1.18247e-06	score_energy
15	15:41245007_A/G	41245007	0.089	G	A	2.16613	2.04136	2.29852	1.31084e-06	score_energy
15	15:41247955_C/T	41247955	0.088	T	C	2.11558	1.99231	2.24649	3.82491e-06	score_energy
15	15:41295590_A/C	41295590	0.088	C	A	2.08676	1.96606	2.21488	5.15307e-06	score_energy
15	15:41296834_C/A	41296834	0.085	A	C	2.16944	2.04138	2.30553	2.23361e-06	score_energy
15	15:41302941_G/T	41302941	0.088	T	G	2.06297	1.94446	2.18869	6.54455e-06	score_energy
15	15:41310892_G/C	41310892	0.088	C	G	2.10814	1.98612	2.23767	3.80956e-06	score_energy
