# Supplementary material for: GWAS for behavioral traits in golden retrievers identifies genes implicated in human temperament, mental health, and cognition
Source: Proc Natl Acad Sci U S A. 2025 Nov 24;122(48):e2421757122. doi: 10.1073/pnas.2421757122 (PMC12684936; doi:10.1073/pnas.2421757122)
Supplement: Supplementary file 3 — Dataset S02 (XLSX) [file pnas.2421757122.sd02.xlsx]

## Sheet: Sheet1
Cognitive domain
ATLAS ID	Cognitive Traits
3727	Anxiety - Ever felt worried, tense, or anxious for most of a month or longer (2019)
3759	Anxiety - Reccent feelings or nervousness or anxiety (2019)
3765	Anxiety - Recent feelings of foreboding (2019)
3769	Anxiety - Recent restlessness (2019)
3773	Anxiety - Recent worrying too much about different things (2019)
2	Attention deficit hyperactivity disorder (2019)
3416	Bipolar and major depression status (2019)
3729	Depression - Age at first episode of depression (2019)
3740	Depression - Depression possibly related to stressful or traumatic event (2019)
3731	Depression - Difficulty concentrating during worst ddepression (2019)
3739	Depression - Ever had prolonged feelings of sadness or depression (2019)
3742	Depression - Feelings of tiredness during worst episode of depression (2019)
3732	Depression - Fraction of day affected during worst episode of depression (2019)
3736	Depression - Impact of normal roles during worst period of depression (2019)
3771	Depression - Recent changes in speed/amount of moving or speaking (2019)
3760	Depression - Recent feelings of inadequacy (2019)
3767	Depression - Recent lack of interenst of pleasure in doing things (2019)
3766	Depression - Recent thoughts of suicide or self-harm (2019)
3782	Depression - Sleeping too much (2019)
3781	Depression - Trouble falling asleep (2019)
3783	Depression - Waking too early (2019)
4293	Depression (2019)
3796	Depressive symptoms (2018)
4322	Depressive symptoms (univariate) (2019)
3391	Ever depressed for a whole week (2019)
3395	Ever highly irritable/argumentative for 2 days (2019)
3288	Fed-up feelings (2019)
3299	Frequency of tenseness / restlessness in last 2 weeks (2019)
3298	Frequency of unenthusiasm / disinterest in last 2 weeks (2019)
3385	Happiness (2019)
3745	Happiness and subjective well-being - General happiness (2019)
3286	Irritability (2019)
4171	Loneliness (2018)
4014	Major depressive disorder (2018)
3755	Mental distress - Ever sought or received professional help for mental distress (2019)
3285	Miserableness (2019)
3289	Nervous feelings (2019)
3795	Neuroticism (2018)
4325	Neuroticism (MA GWAMA) (2019)
4269	Neuroticism general factor (2019)
3604	Non-cancer illness code, self-reported
1191	PGC cross disorder (2013)
3296	Risk taking (2019)
4040	Schizophrenia/Bipolar disorder (2018)
3301	Seen doctor (GP) for nerves, anxiety, tension or depression (2019)
3287	Sensitivity / hurt feelings (2019)
3293	Suffer from 'nerves' (2019)
3775	Traumatic events - Able to pay rent/morgage as an adult (2019)
3774	Traumatic events - Been in aconfiding relationship as an adult (2019)
3777	Traumatic events - Diagnosed with life-threatening illness (2019)
3750	Traumatic events - Felt irritable or had angry outbursts in past month (2019)
3754	Traumatic events - Felt very upset when reminded of stressful expresince in past month (2019)
3749	Traumatic events - Someone to take to doctor when needed as a child (2019)
3779	Traumatic events - Witnessed sudden violent death (2019)
3290	Worrier / anxious feelings (2019)
3292	Worry too long after embarrassment (2019)
38	Verbal-numerical reasoning
39	Memory
40	Reaction time
59	Childhood IQ
209	Intelligence
1946	Visual memory composite score
1947	Visual memory composite score
1948	Visuospatial memory and organization
1949	Visuospatial memory and organization
1950	Visual scanning and motor speed
1951	Visual scanning and motor speed
1952	Boston Naming Test score
1953	Boston Naming Test score
1954	Similarities raw score
1955	Similarities raw score
1956	Wide Range Achievement Test
1957	Wide Range Achievement Test
1958	MMSE score
1959	MMSE score
1960	MMSE score
1961	MMSE score
1962	MMSE score
1963	MMSE score
1964	MMSE score
1965	MMSE score
1966	MMSE score
1967	MMSE score
1968	MMSE score
1969	MMSE score
1970	MMSE score
1971	MMSE score
1996	MMSE score
1997	MMSE score
2038	Attention function - Alerting
2039	Attention function - Orienting
2040	Attention function - Excutive function
2041	Attention function - Hit reaction time
2042	Attention function - Standard error of hit reaction time
3272	Handedness
3381	Prospective memory test - Time to answer
3382	Prospective memory test - Duration screen displayed
3383	Prospective memory test - Number of attempts
3402	Fluid intelligence test - FI3 : word interpolation
3403	Fluid intelligence test - FI5 : family relationship calculation
3404	Fluid intelligence test - FI6 : conditional arithmetic
3405	Fluid intelligence test - FI7 : synonym
3406	Fluid intelligence test - FI8 : chained arithmetic
3413	Intelligence
3415	Reaction time
3418	Fluid intelligence test - Number of fluid intelligence questions attempted within time limit
3419	Pairs matching test - Number of correct matches in round
3420	Pairs matching test - Number of incorrect matches in round
3421	Pairs matching test - Time to complete round
3422	Trail making test - Duration to complete numeric path (trail #1)
3423	Trail making test - Duration to complete alphanumeric path (trail #2)
3424	Symbol digit substitution test - Number of symbol digit matches made correctly
3426	Fluid intelligence test - FI3 : word interpolation
3427	Fluid intelligence test - FI4 : positional arithmetic
3428	Fluid intelligence test - FI5 : family relationship calculation
3429	Fluid intelligence test - FI6 : conditional arithmetic
3430	Fluid intelligence test - FI8 : chained arithmetic
3431	Fluid intelligence test - Fluid intelligence score
3432	Symbol digit substitution test - Number of symbol digit matches attempted
3433	Symbol digit substitution test - Duration to entering value
3434	Numeric memory test - Maximum digits remembered correctly
3785	Intelligence
4067	Intelligence
4092	Reaction time
4093	Verbal-numerical reasoning
4245	Handedness
4247	Ambidextrousness
41	Educational attainment
53	Educational attainment
57	Educational attainment
60	Educational attainment
3409	Educational attainment
4066	Educational attainment
Psychiatric domain
ATLAS ID	Psychiatric Traits
3303	Able to confide (2019)
3728	Anxiety - Ever worried more than most people would in similar situation (2019)
3758	Anxiety - Recent easy annoyance or irritability (2019)
3762	Anxiety - Recent inability to stop or control worying (2019)
3768	Anxiety - Recent trouble relaxing (2019)
4270	Anxiety/tension factors (2019)
4037	Autism spectrum disorder (2017)
4039	Bipolar disorder (2018)
3730	Depression - Age at last episode of depression (2019)
3780	Depression - Did your sleep change? (2019)
3734	Depression - Duration of worst depression (2019)
3737	Depression - Ever had prolonged loss of interest in normal activities (2019)
3743	Depression - Feelings of worthlessness during worst period of depression (2019)
3735	Depression - Frequency of depressed days during worst episode of depression (2019)			PheWAS Associations of Human Orthologs for Candidate Genes from Canine GWAS for C-BARQ. This table lists the human temperament and cognitive related traits derived from GWAS studies with N ≥ 45,000. Temperamental traits are highlighted in green, whereas cognitive traits are not colored. The ATLAS ID is the trait identifier from Atlas of Complex Trait Genetics (ATG) database. The human trait is th…
3741	Depression - Professional informed about depression (2019)
3763	Depression - Recent feelings of depression (2019)
3772	Depression - Recent feelings of tiredness or low enery (2019)
3764	Depression - Recent poor appetite or overeting (2019)
3761	Depression - Recent trouble concentrating on things (2019)
3733	Depression - Thoughts of death during worst depression (2019)
3770	Depression - Trouble falling or staying asleep. or sleeping too much (2019)
3784	Depression - Weight change during worst episode of depression (2019)
3797	Depressive affect subcluster (2018)
4326	Depressive symptoms (MA GWAMA) (2019)
3690	Diagnoses - secondary ICD10
3719	Ever had known person concerned about, or recommended reduction of alcohol consumption (2019)
33	Extraversion (IRT) (2016)
3297	Frequency of depressed mood in last 2 weeks (2019)
3300	Frequency of tiredness / lethargy in last 2 weeks (2019)
3295	Guilty feelings (2019)
3747	Happiness and subjective well-being - Belief that own life is meaningfull (2019)
3746	Happiness and subjective well-being - General happiness with own health (2019)
4171	Loneliness (2018)
3294	Loneliness, isolation (2019)
3757	Mania - Ever had period extreme irritability (2019)
3756	Mental distress - Ever suffered mental distress preventing usual activities (2019)
3284	Mood swings (2019)
55	Neuroticism (2016)
32	Neuroticism (IRT) (2015)
4321	Neuroticism (univariate) (2019)
3417	Neuroticism score (2019)
3353	Number of cigarettes previously smoked daily (2019)
3510	Reason for reducing amount of alcohol drunk
3982	Schizophrenia (2018)
3302	Seen a psychiatrist for nerves, anxiety, tension or depression (2019)
45	Self-reported tiredness (2018)
54	Subjective well being (2016)
3291	Tense / 'highly strung' (2019)
3751	Traumatic events - Avoided activities or situations because of previous stressful experience in past month (2019)
3776	Traumatic events - Been in serious accident believed to be life-threatening (2019)
3752	Traumatic events - Felt distant from other people in past month (2019)
3748	Traumatic events - Felt loved as child (2019)
3753	Traumatic events - Repeated disturbing thoughts of stressful experience in past month (2019)
3778	Traumatic events - Victim of physically violent crime (2019)
4327	Well-being spectrum (2019)
3798	Worry subcluster (2018)
4271	Worry/vulnerability factors (2019)
