# Supplementary material for: GWAS for behavioral traits in golden retrievers identifies genes implicated in human temperament, mental health, and cognition
Source: Proc Natl Acad Sci U S A. 2025 Nov 24;122(48):e2421757122. doi: 10.1073/pnas.2421757122 (PMC12684936; doi:10.1073/pnas.2421757122)
Supplement: Supplementary file 4 — Dataset S03 (XLSX) [file pnas.2421757122.sd03.xlsx]

## Sheet: Sheet1
PMID	Year	Domain	Chapter level	Subchapter level	Trait	uniqTrait	Population	N
31427789	2019	Body Structures	Injury, Poisoning and Certain Other Consequences of External Causes	Superficial Injuries Involving Multiple Body Regions	Fractured/broken bones in last 5 years	Fractured/broken bones in last 5 years	UKB2 (EUR)	384446
31427789	2019	Body Structures	Structure Involved in Voice and Speech	Structure of Mouth	Mouth/teeth dental problems: Mouth ulcers	Mouth ulcers	UKB2 (EUR)	385026
31427789	2019	Body Structures	Structure Involved in Voice and Speech	Structure of Mouth	Mouth/teeth dental problems: Painful gums	Painful gums	UKB2 (EUR)	385026
31427789	2019	Body Structures	Structure Involved in Voice and Speech	Structure of Mouth	Mouth/teeth dental problems: Bleeding gums	Bleeding gums	UKB2 (EUR)	385026
31427789	2019	Body Structures	Structure Involved in Voice and Speech	Structure of Mouth	Mouth/teeth dental problems: Loose teeth	Loose teeth	UKB2 (EUR)	385026
31427789	2019	Body Structures	Structure Involved in Voice and Speech	Structure of Mouth	Mouth/teeth dental problems: Toothache	Toothache	UKB2 (EUR)	385026
31427789	2019	Body Structures	Structure Involved in Voice and Speech	Structure of Mouth	Mouth/teeth dental problems: Dentures	Dentures	UKB2 (EUR)	385026
28957384	2017	Body Structures	Injury, Poisoning and Certain Other Consequences of External Causes	Superficial Injuries of Ancle and Foot	Ankle injury (fixed effect)	Ankle injury	EUR+EAS+AMR	99340
28957384	2017	Body Structures	Injury, Poisoning and Certain Other Consequences of External Causes	Superficial Injuries of Ancle and Foot	Ankle injury (random effect)	Ankle injury	EUR+EAS+AMR	99340
28957384	2017	Body Structures	Injury, Poisoning and Certain Other Consequences of External Causes	Superficial Injuries of Ancle and Foot	Ankle injury (random effect)	Ankle injury	EUR+EAS+AMR	99340
29228018	2017	Body Structures	Injury, Poisoning and Certain Other Consequences of External Causes	Injury of Muscle and Tendon at Shoulder and Upper Arm Level	Rotator cuff injury	Rotator cuff injury	EUR+AFR+AMR+SAS+EAS	102980
28482362	2017	Body Structures	Injury, Poisoning and Certain Other Consequences of External Causes	Dislocation, Sprain and Strain of Joints and Ligaments of Knee	Medial collateral ligament injury	Medial collateral ligament injury	EUR+AMR+EAS+AFR	102503
28358823	2017	Body Structures	Injury, Poisoning and Certain Other Consequences of External Causes	Injury of Muscle and Tendon at Lower Leg Level	Achilles tendon injury	Achilles tendon injury	EUR+AMR+EAS+AFR+SAS	102979
28358823	2017	Body Structures	Injury, Poisoning and Certain Other Consequences of External Causes	Dislocation, Sprain and Strain of Joints and Ligaments of Knee	Anterior cruciate ligament rupture (fixed effect model)	Anterior cruciate ligament rupture	EUR+AMR+EAS	99342
28358823	2017	Body Structures	Injury, Poisoning and Certain Other Consequences of External Causes	Dislocation, Sprain and Strain of Joints and Ligaments of Knee	Anterior cruciate ligament rupture (random effect model)	Anterior cruciate ligament rupture	EUR+AMR+EAS	99342
30598549	2018	Body Structures	Injury, Poisoning and Certain Other Consequences of External Causes	Superficial Injuries Involving Multiple Body Regions	Fractures	Farctures	UKB2 (EUR)	426795
30067744	2018	Body Structures	Voice and Speech Functions	Structure of Nose	Phltrium width	Phltrium width	EUR	6136
29855537	2018	Body Structures	Structures Related to Genitourinary and Reproductive Functions	Breast and Nipple	Bust size	Breast size	EAS	5609
20453842	2010	Connective Tissue	Diseases of the Musculoskeletal System and Connective Tissue	Other Rheumatoid Arthritis	Rheumatoid Arthritis	Rheumatoid Arthritis	EUR	25708
20622878	2010	Connective Tissue	Diseases of the Musculoskeletal System and Connective Tissue	Behcet disease	Behcet disease	Behcet disease	EUR	2493
24390342	2014	Connective Tissue	Diseases of the Musculoskeletal System and Connective Tissue	Other Rheumatoid Arthritis	Rheumatoid Arthritis	Rheumatoid Arthritis	EAS	22515
24390342	2014	Connective Tissue	Diseases of the Musculoskeletal System and Connective Tissue	Other Rheumatoid Arthritis	Rheumatoid Arthritis	Rheumatoid Arthritis	EUR	58284
24390342	2014	Connective Tissue	Diseases of the Musculoskeletal System and Connective Tissue	Other Rheumatoid Arthritis	Rheumatoid Arthritis	Rheumatoid Arthritis	EUA+EAS	103638
18668548	2008	Connective Tissue	Diseases of the Musculoskeletal System and Connective Tissue	Other Rheumatoid Arthritis	Rheumatoid Arthritis	Rheumatoid Arthritis	EUR	800
31427789	2019	Connective Tissue	Diseases of the Musculoskeletal System and Connective Tissue	Other Arthritis	Diagnoses - secondary ICD10: M13 Other arthritis	Other arthritis	UKB2 (EUR)	244890
31427789	2019	Connective Tissue	Diseases of the Musculoskeletal System and Connective Tissue	Other Arthrosis	Diagnoses - secondary ICD10: M19 Other and unspecified osteoarthritis	Other and unspecified osteoarthritis	UKB2 (EUR)	244890
29513936	2018	Connective Tissue	Diseases of the Musculoskeletal System and Connective Tissue	Juvenile arthritis	Juvenile idiopathic arthritis with vs without uveitis	Juvenile idiopathic arthritis with vs without uveitis	EUR	384
29513936	2018	Connective Tissue	Diseases of the Musculoskeletal System and Connective Tissue	Juvenile arthritis	Juvenile idiopathic arthritis with vs without uveitis	Juvenile idiopathic arthritis with vs without uveitis	EUR	192
30946743	2019	Connective Tissue	Diseases of the Musculoskeletal System and Connective Tissue	Dorsopathies	Ankylosing spondylitis	Ankylosing spondylitis	EUR	3321
30946743	2019	Connective Tissue	Diseases of the Musculoskeletal System and Connective Tissue	Dorsopathies	Ankylosing spondylitis	Ankylosing spondylitis	EUR	2012
30946743	2019	Connective Tissue	Diseases of the Musculoskeletal System and Connective Tissue	Dorsopathies	Ankylosing spondylitis	Ankylosing spondylitis	EUR	1309
30833571	2019	Connective Tissue	Injuries to the Wrist or Hand	Carpal Tunnel Syndrome	Carpal tunnel syndrome	Carpal tunnel syndrome	UKB2 (EUR)	401656
26192919	2015	Gastrointestinal	Diseases of the Digestive System	Noninfective entertitis and Colitis	Inflammatory Bowel Disease	Inflammatory Bowel Disease	EUR	34652
26192919	2015	Gastrointestinal	Diseases of the Digestive System	Noninfective entertitis and Colitis	Crohn's Disease	Crohn's Disease	EUR	20883
26192919	2015	Gastrointestinal	Diseases of the Digestive System	Noninfective entertitis and Colitis	Ulcerative Colitis	Ulcerative colitis	EUR	27432
17068223	2006	Gastrointestinal	Diseases of the Digestive System	Noninfective entertitis and Colitis	Inflammatory Bowel Disease	Inflammatory Bowel Disease	EUR	1963
21102463	2010	Gastrointestinal	Diseases of the Digestive System	Noninfective entertitis and Colitis	Crohn's Disease	Crohn's Disease	EUR	21447
21297633	2011	Gastrointestinal	Diseases of the Digestive System	Noninfective entertitis and Colitis	Ulcerative colitis	Ulcerative colitis	EUR	27994
20639880	2010	Gastrointestinal	Diseases of the Digestive System	Fibrosis and Cirrhosis of Liver	Primary biliary cirrhosis	Primary biliary cirrhosis	EUR	1551
28067908	2017	Gastrointestinal	Diseases of the Digestive System	Noninfective entertitis and Colitis	Crohn's Disease	Crohn's Disease	EUR	40266
28067908	2017	Gastrointestinal	Diseases of the Digestive System	Noninfective entertitis and Colitis	Ulcerative colitis	Ulcerative colitis	EUR	45975
28067908	2017	Gastrointestinal	Diseases of the Digestive System	Noninfective entertitis and Colitis	Inflammatory Bowel Disease	Inflammatory Bowel Disease	EUR	59957
28067912	2017	Gastrointestinal	Diseases of the Digestive System	Noninfective entertitis and Colitis	Prognosis in Crohn's Disease	Prognosis in Crohn's Disease	EUR	2734
27992413	2017	Gastrointestinal	Diseases of the Digestive System	Disorders of Gallbladder, Biliary Tract and Pancreas	Primary sclerosing cholangitis	Primary sclerosing cholangitis	EUR	14890
28459102	2016	Gastrointestinal	Diseases of the Digestive System	Gingivitis and Periodontal Diseases	Severe gingival inflammation	Severe gingival inflammation	EUR	4077
26962152	2016	Gastrointestinal	Diseases of the Digestive System	Diseases of Pulp and Periapical Tissues	Periodontal complex trait 1 - Socransky trait	Periodontal complex trait 1 - Socransky trait	EUR	975
26962152	2016	Gastrointestinal	Diseases of the Digestive System	Diseases of Pulp and Periapical Tissues	Periodontal complex trait 2	Periodontal complex trait 2	EUR	975
26962152	2016	Gastrointestinal	Diseases of the Digestive System	Diseases of Pulp and Periapical Tissues	Periodontal complex trait 3 - Aa trait	Periodontal complex trait 3 - Aa trait	EUR	975
26962152	2016	Gastrointestinal	Diseases of the Digestive System	Diseases of Pulp and Periapical Tissues	Periodontal complex trait 4	Periodontal complex trait 4	EUR	975
26962152	2016	Gastrointestinal	Diseases of the Digestive System	Diseases of Pulp and Periapical Tissues	Periodontal complex trait 5 - Pg trait	Periodontal complex trait 5 - Pg trait	EUR	975
26962152	2016	Gastrointestinal	Diseases of the Digestive System	Diseases of Pulp and Periapical Tissues	Periodontal complex trait 5	Periodontal complex trait 5	EUR	975
25082827	2014	Gastrointestinal	Diseases of the Digestive System	Noninfective entertitis and Colitis	Ulcerative colitis	Ulcerative colitis	EUR	2289
31427789	2019	Gastrointestinal	Diseases of the Digestive System	Gastro-Oesophageal Reflux Disease	Non-cancer illness code, self-reported: gastro-oesophageal reflux (gord) / gastric reflux	Gastro-esophageal reflux disease	UKB2 (EUR)	289307
31427789	2019	Gastrointestinal	Diseases of the Digestive System	Gastro-Oesophageal Reflux Disease	Diagnoses - main ICD10: K21 Gastro-esophageal reflux disease	Gastro-esophageal reflux disease	UKB2 (EUR)	300791
31427789	2019	Gastrointestinal	Diseases of the Digestive System	Gastritis and Duodenitis	Diagnoses - main ICD10: K29 Gastritis and duodenitis	Gastritis and duodenitis	UKB2 (EUR)	300791
31427789	2019	Gastrointestinal	Diseases of the Digestive System	Inguinal Hernia	Diagnoses - main ICD10: K40 Inguinal hernia	Inguinal hernia	UKB2 (EUR)	300791
31427789	2019	Gastrointestinal	Diseases of the Digestive System	Other Non-infective Gastro-enteritis and Colitis	Diagnoses - main ICD10: K52 Other and unsp noninfective gastroenteritis and colitis	Other and unsp noninfective gastroenteritis and colitis	UKB2 (EUR)	300791
31427789	2019	Gastrointestinal	Diseases of the Digestive System	Diverticular Disease of Intestine	Diagnoses - main ICD10: K57 Diverticular disease of intestine	Diverticular disease of intestine	UKB2 (EUR)	300791
31427789	2019	Gastrointestinal	Diseases of the Digestive System	Other Diseases of Anus and Rectum	Diagnoses - main ICD10: K62 Other diseases of anus and rectum	Other diseases of anus and rectum	UKB2 (EUR)	300791
31427789	2019	Gastrointestinal	Diseases of the Digestive System	Cholelithiasis	Diagnoses - main ICD10: K80 Cholelithiasis	Cholelithiasis	UKB2 (EUR)	300791
31427789	2019	Gastrointestinal	Diseases of the Digestive System	Gastro-Oesophageal Reflux Disease	Diagnoses - secondary ICD10: K21 Gastro-esophageal reflux disease	Gastro-esophageal reflux disease	UKB2 (EUR)	244890
31427789	2019	Gastrointestinal	Diseases of the Digestive System	Gastritis and Duodenitis	Diagnoses - secondary ICD10: K29 Gastritis and duodenitis	Gastritis and duodenitis	UKB2 (EUR)	244890
31427789	2019	Gastrointestinal	Diseases of the Digestive System	Diaphragmatic Hernia	Diagnoses - secondary ICD10: K44 Diaphragmatic hernia	Diaphragmatic hernia	UKB2 (EUR)	244890
31427789	2019	Gastrointestinal	Diseases of the Digestive System	Diverticular Disease of Intestine	Diagnoses - secondary ICD10: K57 Diverticular disease of intestine	Diverticular disease of intestine	UKB2 (EUR)	244890
20190752	2010	Gastrointestinal	Diseases of the Digestive System	Intestinal Malabsorption	Celiac disease	Celiac disease	EUR	15283
26394269	2015	Gastrointestinal	Diseases of the Digestive System	Fibrosis and Cirrhosis of Liver	Primary biliary cirrhosis	Primary biliary cirrhosis	EUR	13239
22057235	2011	Gastrointestinal	Diseases of the Digestive System	Intestinal Malabsorption	Celiac disease	Celiac disease	EUR	24269
23000144	2012	Gastrointestinal	Diseases of the Digestive System	Fibrosis and Cirrhosis of Liver	Primary biliary cirrhosis	Primary biliary cirrhosis	EAS	963
30807572	2019	Gastrointestinal	Certain Conditions Originating in the Perinatal Period	Digestive System Disorders of Fetus and Newborn	Meconium ileus in cystic fibrosis	Meconium ileus	EUR	6770
30661054	2019	Gastrointestinal	Diseases of the Digestive System	Diverticular Disease of Intestine	Diverticular disease	Diverticular disease	UKB2 (EUR)	451099
30281099	2018	Gastrointestinal	Diseases of the Digestive System	Other Congenital Malformations of the Dygestive System	Infantile hypertrophic pyloric stenosis	Infantile hypertrophic pyloric stenosis	EUR	5833
30177863	2018	Gastrointestinal	Diseases of the Digestive System	Diverticular Disease of Intestine	Diverticular disease	Diverticular disease	UKB2 (EUR)	409728
30102696	2018	Gastrointestinal	Diseases of the Digestive System	Obstruction of blie duct	Biliary atresia	Biliary atresia	EUR	2059
30102696	2018	Gastrointestinal	Diseases of the Digestive System	Obstruction of blie duct	Biliary atresia	Biliary atresia	EUR	2427
19875614	2010	Hematological	Functions of the Cardiovascular, Haematological, Immunological and Respiratory Systems	Hematological System Functions	Hemoglobin A1C level in conventional treatment group	Hemoglobin A1C level	EUR	667
19875614	2010	Hematological	Functions of the Cardiovascular, Haematological, Immunological and Respiratory Systems	Hematological System Functions	Hemoglobin A1C level in intensive treatment group	Hemoglobin A1C level	EUR	637
19875614	2010	Hematological	Functions of the Cardiovascular, Haematological, Immunological and Respiratory Systems	Hematological System Functions	Hemoglobin A1C level	Hemoglobin A1C level	EUR	1304
20858683	2010	Hematological	Functions of the Cardiovascular, Haematological, Immunological and Respiratory Systems	Haematological System Functions	Hemoglobin A1C	Hemoglobin A1C	EUR	46368
17903294	2007	Hematological	Functions of the Cardiovascular, Haematological, Immunological and Respiratory Systems	Haematological System Functions	D-dimer (at exam 6, FBAT, adjusted for age and sex)	D-dimer	EUR	987
17903294	2007	Hematological	Functions of the Cardiovascular, Haematological, Immunological and Respiratory Systems	Haematological System Functions	D-dimer (at exam 6, GEE, adjusted for age and sex)	D-dimer	EUR	987
17903294	2007	Hematological	Functions of the Cardiovascular, Haematological, Immunological and Respiratory Systems	Haematological System Functions	D-dimer (at exam 6, FBAT, adjusted for multivariable)	D-dimer	EUR	987
17903294	2007	Hematological	Functions of the Cardiovascular, Haematological, Immunological and Respiratory Systems	Haematological System Functions	D-dimer (at exam 6, GEE, adjusted for multivariable)	D-dimer	EUR	987
17903294	2007	Hematological	Functions of the Cardiovascular, Haematological, Immunological and Respiratory Systems	Haematological System Functions	Factor VII (at exam 5, FBAT, adjusted for age and sex)	Factor VII	EUR	886
17903294	2007	Hematological	Functions of the Cardiovascular, Haematological, Immunological and Respiratory Systems	Haematological System Functions	Factor VII (at exam 5, GEE, adjusted for age and sex)	Factor VII	EUR	886
17903294	2007	Hematological	Functions of the Cardiovascular, Haematological, Immunological and Respiratory Systems	Haematological System Functions	Factor VII (at exam 5, FBAT, adjusted for multivariable)	Factor VII	EUR	886
17903294	2007	Hematological	Functions of the Cardiovascular, Haematological, Immunological and Respiratory Systems	Haematological System Functions	Factor VII (at exam 5, GEE, adjusted for multivariable)	Factor VII	EUR	886
17903294	2007	Hematological	Functions of the Cardiovascular, Haematological, Immunological and Respiratory Systems	Haematological System Functions	Platelet aggregation to ADP (at exam 5, FBAT, adjusted for age and sex)	Platelet aggregation to ADP	EUR	724
17903294	2007	Hematological	Functions of the Cardiovascular, Haematological, Immunological and Respiratory Systems	Haematological System Functions	Platelet aggregation to ADP (at exam 5, GEE, adjusted for age and sex)	Platelet aggregation to ADP	EUR	724
17903294	2007	Hematological	Functions of the Cardiovascular, Haematological, Immunological and Respiratory Systems	Haematological System Functions	Log ADP platelet aggregation (at exam 5, FBAT, adjusted for multivariable)	Platelet aggregation to ADP	EUR	724
17903294	2007	Hematological	Functions of the Cardiovascular, Haematological, Immunological and Respiratory Systems	Haematological System Functions	Log ADP platelet aggregation (at exam 5, GEE, adjusted for multivariable)	Platelet aggregation to ADP	EUR	724
17903294	2007	Hematological	Functions of the Cardiovascular, Haematological, Immunological and Respiratory Systems	Haematological System Functions	Platelet aggregation to collagen (at exam 5, FBAT, adjusted for age and sex)	Platelet aggregation to collagen	EUR	702
17903294	2007	Hematological	Functions of the Cardiovascular, Haematological, Immunological and Respiratory Systems	Haematological System Functions	Platelet aggregation to collagen (at exam 5, GEE, adjusted for age and sex)	Platelet aggregation to collagen	EUR	702
17903294	2007	Hematological	Functions of the Cardiovascular, Haematological, Immunological and Respiratory Systems	Haematological System Functions	Platelet aggregation to collagen (at exam 5, FBAT, adjusted for multivariable)	Platelet aggregation to collagen	EUR	702
17903294	2007	Hematological	Functions of the Cardiovascular, Haematological, Immunological and Respiratory Systems	Haematological System Functions	Platelet aggregation to collagen (at exam 5, GEE, adjusted for multivariable)	Platelet aggregation to collagen	EUR	702
17903294	2007	Hematological	Functions of the Cardiovascular, Haematological, Immunological and Respiratory Systems	Haematological System Functions	Platelet aggregation to Epinephrine (at exam 5, FBAT, adjusted for age and sex)	Platelet aggregation to Epinephrine	EUR	719
17903294	2007	Hematological	Functions of the Cardiovascular, Haematological, Immunological and Respiratory Systems	Haematological System Functions	Platelet aggregation to Epinephrine (at exam 5, GEE, adjusted for age and sex)	Platelet aggregation to Epinephrine	EUR	719
17903294	2007	Hematological	Functions of the Cardiovascular, Haematological, Immunological and Respiratory Systems	Haematological System Functions	Platelet aggregation to Epinephrine (at exam 5, FBAT, adjusted for multivariable)	Platelet aggregation to Epinephrine	EUR	719
17903294	2007	Hematological	Functions of the Cardiovascular, Haematological, Immunological and Respiratory Systems	Haematological System Functions	Platelet aggregation to Epinephrine (at exam 5, GEE, adjusted for multivariable)	Platelet aggregation to Epinephrine	EUR	719
17903294	2007	Hematological	Functions of the Cardiovascular, Haematological, Immunological and Respiratory Systems	Haematological System Functions	tPA (at exam 5, FBAT, adjusted for age and sex)	tPA	EUR	786
17903294	2007	Hematological	Functions of the Cardiovascular, Haematological, Immunological and Respiratory Systems	Haematological System Functions	tPA (at exam 5, GEE, adjusted for age and sex)	tPA	EUR	786
17903294	2007	Hematological	Functions of the Cardiovascular, Haematological, Immunological and Respiratory Systems	Haematological System Functions	tPA (at exam 5, FBAT, adjusted for multivariable)	tPA	EUR	786
17903294	2007	Hematological	Functions of the Cardiovascular, Haematological, Immunological and Respiratory Systems	Haematological System Functions	tPA (at exam 5, GEE, adjusted for multivariable)	tPA	EUR	786
17903294	2007	Hematological	Functions of the Cardiovascular, Haematological, Immunological and Respiratory Systems	Haematological System Functions	Viscosity I (at exam 5, FBAT, adjusted for age and sex)	Viscosity I	EUR	832
17903294	2007	Hematological	Functions of the Cardiovascular, Haematological, Immunological and Respiratory Systems	Haematological System Functions	Viscosity I (at exam 5, GEE, adjusted for age and sex)	Viscosity I	EUR	832
17903294	2007	Hematological	Functions of the Cardiovascular, Haematological, Immunological and Respiratory Systems	Haematological System Functions	Viscosity I (at exam 5, FBAT, adjusted for multivariable)	Viscosity I	EUR	832
17903294	2007	Hematological	Functions of the Cardiovascular, Haematological, Immunological and Respiratory Systems	Haematological System Functions	Viscosity I (at exam 5, GEE, adjusted for multivariable)	Viscosity I	EUR	832
17903294	2007	Hematological	Functions of the Cardiovascular, Haematological, Immunological and Respiratory Systems	Haematological System Functions	von Willebrand Factor (at exam 5, FBAT, adjusted for age and sex)	von Willebrand Factor	EUR	883
17903294	2007	Hematological	Functions of the Cardiovascular, Haematological, Immunological and Respiratory Systems	Haematological System Functions	von Willebrand Factor (at exam 5, GEE, adjusted for age and sex)	von Willebrand Factor	EUR	883
17903294	2007	Hematological	Functions of the Cardiovascular, Haematological, Immunological and Respiratory Systems	Haematological System Functions	von Willebrand Factor (at exam 5, FBAT, adjusted for multivariable)	von Willebrand Factor	EUR	883
17903294	2007	Hematological	Functions of the Cardiovascular, Haematological, Immunological and Respiratory Systems	Haematological System Functions	von Willebrand Factor (at exam 5, GEE, adjusted for multivariable)	von Willebrand Factor	EUR	883
29403010	2018	Hematological	Functions of the Cardiovascular, Haematological, Immunological and Respiratory Systems	Hematological System Functions	Hemoglobin A1c	Hemoglobin A1c	EAS	42790
29403010	2018	Hematological	Functions of the Cardiovascular, Haematological, Immunological and Respiratory Systems	Hematological System Functions	Hemoglobin	Hemoglobin	EAS	108769
18463370	2008	Neoplasms	Malignant Neoplasms	Maligrant Neoplasms of Brain	Neuroblastoma	Neuroblastoma	EUR	3075
17529973	2007	Neoplasms	Malignant Neoplasms	Maligrant Neoplasms of Breast	Breast cancer	Breast cancer	EUR	2287
19648918	2009	Neoplasms	Malignant Neoplasms	Maligrant Neoplasms of Pancreas	Pancreatic cancer	Pancreatic Cancer	EUR	3835
21372204	2011	Neoplasms	Malignant Neoplasms	Malignant Neoplasms of Male Genital Organs	Prostate cancer	Prostate cancer	EUR	2275
18264096	2008	Neoplasms	Malignant Neoplasms	Malignant Neoplasms of Male Genital Organs	Prostate cancer	Prostate cancer	EUR	2329
22523087	2012	Neoplasms	Malignant Neoplasms	Maligrant Neoplasms of Pancreas	Pancreatic cancer	Pancreatic Cancer	EUR	7785
23222812	2013	Neoplasms	Malignant Neoplasms	Maligrant Neoplasms of Brain	Neuroblastoma	Neuroblastoma	EUR	4881
23504502	2013	Neoplasms	Malignant Neoplasms	Maligrant Neoplasms of Stomach	Gastric cancer	Gastric Cancer	EAS	3869
22886559	2012	Neoplasms	Malignant Neoplasms	Maligrant Neoplasms of Brain	Glioma	Glioma	EUR	6811
17903305	2007	Neoplasms	Malignant Neoplasms	Malignant Neoplasms	Cancer (FBAT, adjusted for age and sex)	Cancer	EUR	1335
17903305	2007	Neoplasms	Malignant Neoplasms	Malignant Neoplasms	Cancer (GEE, adjusted for age and sex)	Cancer	EUR	1335
17903305	2007	Neoplasms	Malignant Neoplasms	Malignant Neoplasms	Cancer (FBAT, adjusted for multivariable)	Cancer	EUR	1335
17903305	2007	Neoplasms	Malignant Neoplasms	Malignant Neoplasms	Cancer (GEE, adjusted for multivariable)	Cancer	EUR	1335
17903305	2007	Neoplasms	Malignant Neoplasms	Malignant Neoplasms of Breast	Breast cancer (FBAT, adjusted for age)	Breast cancer	EUR	723
17903305	2007	Neoplasms	Malignant Neoplasms	Malignant Neoplasms of Breast	Breast cancer (GEE, adjusted for age)	Breast cancer	EUR	723
17903305	2007	Neoplasms	Malignant Neoplasms	Malignant Neoplasms of Breast	Breast cancer (FBAT, adjusted for age and BMI)	Breast cancer	EUR	723
17903305	2007	Neoplasms	Malignant Neoplasms	Malignant Neoplasms of Breast	Breast cancer (GEE, adjusted for age and BMI)	Breast cancer	EUR	723
17903305	2007	Neoplasms	Malignant Neoplasms	Malignant Neoplasms of Male Genital Organs	Prostate cancer (FBAT, adjusted for age)	Prostate cancer	EUR	617
17903305	2007	Neoplasms	Malignant Neoplasms	Malignant Neoplasms of Male Genital Organs	Prostate cancer (GEE, adjusted for age)	Prostate cancer	EUR	617
23143601	2012	Neoplasms	Malignant Neoplasms	Malignant Neoplasms of Lung	Lung canger (adjusted for age)	Lung canger	EAS	8881
23143601	2012	Neoplasms	Malignant Neoplasms	Malignant Neoplasms	Adenocarcinoma (adjusted for age)	Adenocarcinoma	EAS	8881
23143601	2012	Neoplasms	Malignant Neoplasms	Malignant Neoplasms	Squamous cell (adjusted for age)	Squamous cell	EAS	8881
24084763	2013	Neoplasms	Malignant Neoplasms	Maligrant Neoplasms of Colon	Advanced adenoma	Advanced adenoma	EUR	1406
23504502	2013	Neoplasms	Malignant Neoplasms	Malignant Neoplasms of Oesophagus	Esophageal squamous cell carcinoma	Esophageal squamous cell carcinoma	EAS	4053
31427789	2019	Neoplasms	Malignant Neoplasms	Malignant Neoplasms	Number of self-reported cancers	Number of self-reported cancers	UKB2 (EUR)	386581
31427789	2019	Neoplasms	Malignant Neoplasms	Malignant Neoplasms	Cancer (diagnosed by doctor)	Cancer	UKB2 (EUR)	385231
31427789	2019	Neoplasms	Malignant Neoplasms	Malignant Neoplasms	Age at cancer diagnosis	Age at cancer diagnosis	UKB2 (EUR)	61875
31427789	2019	Neoplasms	Malignant Neoplasms	Malignant Neoplasms	Reported occurrences of cancer	Reported occurrences of cancer	UKB2 (EUR)	61878
31427789	2019	Neoplasms	Malignant Neoplasms	Malignant Neoplasms of Skin	Cancer register - Type of cancer: ICD10: C44 Other and unspecified malignant neoplasm of skin	Other and unspecified malignant neoplasm of skin	UKB2 (EUR)	54696
31427789	2019	Neoplasms	Malignant Neoplasms	Malignant Neoplasms of Breast	Cancer register - Type of cancer: ICD10: C50 Malignant neoplasm of breast	Malignant neoplasm of breast	UKB2 (EUR)	54778
31427789	2019	Neoplasms	Malignant Neoplasms	Malignant Neoplasms	Cancer register - Histology of cancer tumour: Basal cell carcinoma, NOS	Basal cell carcinoma	UKB2 (EUR)	60692
31427789	2019	Neoplasms	Malignant Neoplasms	Malignant Neoplasms	Cancer register - Histology of cancer tumour: Adenocarcinoma, NOS	Adenocarcinoma	UKB2 (EUR)	60655
31427789	2019	Neoplasms	Malignant Neoplasms	Malignant Neoplasms	Cancer register - Behaviour of cancer tumour: Carcinoma in situ	Carcinoma in situ	UKB2 (EUR)	61314
31427789	2019	Neoplasms	Malignant Neoplasms	Malignant Neoplasms	Cancer register - Behaviour of cancer tumour: Malignant, primary site	Malignant, primary site	UKB2 (EUR)	61413
31427789	2019	Neoplasms	Malignant Neoplasms	Malignant Neoplasms of Skin	Diagnoses - main ICD10: C44 Other and unspecified malignant neoplasm of skin	Other and unspecified malignant neoplasm of skin	UKB2 (EUR)	300791
31427789	2019	Neoplasms	Benign Neoplasms	Benign Neoplasm of Colon, Rectum, Anus and Anal Canal	Diagnoses - main ICD10: D12 Benign neoplasm of colon, rectum, anus and anal canal	Benign neoplasm of colon, rectum, anus and anal canal	UKB2 (EUR)	300791
28924153	2017	Neoplasms	Malignant Neoplasms	Maligrant Neoplasms of Brain	11q deletion neuroblastoma	Neuroblastoma	EUR	5222
28924153	2017	Neoplasms	Malignant Neoplasms	Maligrant Neoplasms of Brain	1p deletion neuroblastoma	Neuroblastoma	EUR	5187
28924153	2017	Neoplasms	Malignant Neoplasms	Maligrant Neoplasms of Brain	MYCN amplification neuroblastoma	Neuroblastoma	EUR	5165
29471430	2018	Neoplasms	Malignant Neoplasms	Maligrant Neoplasms of Colon	Colorectal cancer	Colorectal cancer	EAS	33870
30323354	2018	Neoplasms	Malignant Neoplasms	Malignant Neoplasms of Breast	BRCA1/2-negative breast cancer	Breast cancer	EAS	7448
30898391	2019	Neoplasms	Malignant Neoplasms	Malignant Neoplasms of Ovary	Epithelial ovarian cancer (all invasive)	Epithelial ovarian cancer	EAS	7064
30898391	2019	Neoplasms	Malignant Neoplasms	Malignant Neoplasms of Ovary	Epithelial ovarian cancer (high -grade and low-grade serous)	Epithelial ovarian cancer	EAS	5734
30898391	2019	Neoplasms	Malignant Neoplasms	Malignant Neoplasms of Ovary	Epithelial ovarian cancer (high-grade serous)	Epithelial ovarian cancer	EAS	5698
30898391	2019	Neoplasms	Malignant Neoplasms	Malignant Neoplasms of Ovary	Epithelial ovarian cancer (low-grade serous and borderline serous)	Epithelial ovarian cancer	EAS	4252
30898391	2019	Neoplasms	Malignant Neoplasms	Malignant Neoplasms of Ovary	Epithelial ovarian cancer (Mucinous invasive and borderline mucinous)	Epithelial ovarian cancer	EAS	4419
30898391	2019	Neoplasms	Malignant Neoplasms	Malignant Neoplasms of Ovary	Epithelial ovarian cancer (Borderline serous and mucinous)	Epithelial ovarian cancer	EAS	4340
30898391	2019	Neoplasms	Malignant Neoplasms	Malignant Neoplasms of Ovary	Epithelial ovarian cancer (Clear cell)	Epithelial ovarian cancer	EAS	4361
30898391	2019	Neoplasms	Malignant Neoplasms	Malignant Neoplasms of Ovary	Epithelial ovarian cancer (Endometrioid)	Epithelial ovarian cancer	EAS	4487
23455636	2013	Ophthalmological	The Eye, Ear and Related Structures	Structure of Eyeball	Age-related Macular Degeneration	Age-related Macular Degeneration	EUR+EAS+SAS	59462
23455636	2013	Ophthalmological	The Eye, Ear and Related Structures	Structure of Eyeball	Geographic atrophy	Geographic atrophy	EUR+EAS+SAS	48550
23455636	2013	Ophthalmological	The Eye, Ear and Related Structures	Structure of Eyeball	Neovascular disease	Neovascular disease	EUR+EAS+SAS	54938
20385819	2010	Ophthalmological	The Eye, Ear and Related Structures	Structure of Eyeball	Age-related Macular Degeneration	Age-related Macular Degeneration	EUR	3307
23474815	2013	Ophthalmological	Sensory Functions and Pain	Seeing Functions	Refractive error	Refractive error	EUR	7280
28171582	2016	Ophthalmological	The Eye, Ear and Related Structures	Structure of Eyeball	Central corneal thickness	Central corneal thickness	AMR	3584
27064256	2016	Ophthalmological	Diseases of the Eye and Adnexa	Glaucoma	Primary angle closure glaucoma	Primary angle closure glaucoma	EAS+SAS+EUR	26454
26691988	2016	Ophthalmological	The Eye, Ear and Related Structures	Structure of Eyeball	Age-related Macular Degeneration	Age-related Macular Degeneration	EUR	33976
31427789	2019	Ophthalmological	Diseases of the Eye and Adnexa	Disorders of Refraction and Accommodation	Other eye problems	Other eye problems	UKB2 (EUR)	385424
31427789	2019	Ophthalmological	Diseases of the Eye and Adnexa	Disorders of Lens	Eye problems/disorders: Cataract	Cataract	UKB2 (EUR)	127603
31427789	2019	Ophthalmological	Diseases of the Eye and Adnexa	Other Cataract	Diagnoses - main ICD10: H26 Other cataract	Other cataract	UKB2 (EUR)	300791
28073927	2017	Ophthalmological	The Eye, Ear and Related Structures	Structure of Eyeball	Intraocular pressure	Intraocular pressure	EUR+EAS	37930
28073927	2017	Ophthalmological	The Eye, Ear and Related Structures	Structure of Eyeball	Intraocular pressure	Intraocular pressure	EUR	29578
28073927	2017	Ophthalmological	The Eye, Ear and Related Structures	Structure of Eyeball	Intraocular pressure	Intraocular pressure	EAS	8352
28073927	2017	Ophthalmological	The Eye, Ear and Related Structures	Structure of Eyeball	Vertical cup-disc ratio	Vertical cup-disc ratio	EUR+EAS	32272
28073927	2017	Ophthalmological	The Eye, Ear and Related Structures	Structure of Eyeball	Vertical cup-disc ratio	Vertical cup-disc ratio	EUR	23899
28073927	2017	Ophthalmological	The Eye, Ear and Related Structures	Structure of Eyeball	Vertical cup-disc ratio	Vertical cup-disc ratio	EAS	8373
28073927	2017	Ophthalmological	The Eye, Ear and Related Structures	Structure of Eyeball	Cup area	Cup area	EUR+EAS	29817
28073927	2017	Ophthalmological	The Eye, Ear and Related Structures	Structure of Eyeball	Cup area	Cup area	EUR	22484
28073927	2017	Ophthalmological	The Eye, Ear and Related Structures	Structure of Eyeball	Cup area	Cup area	EAS	7333
28073927	2017	Ophthalmological	The Eye, Ear and Related Structures	Structure of Eyeball	Disc area	Disc area	EUR+EAS	29811
28073927	2017	Ophthalmological	The Eye, Ear and Related Structures	Structure of Eyeball	Disc area	Disc area	EUR	22504
28073927	2017	Ophthalmological	The Eye, Ear and Related Structures	Structure of Eyeball	Disc area	Disc area	EAS	7307
29760442	2018	Ophthalmological	The Eye, Ear and Related Structures	Structure of Eyeball	Central corneal thickness	Central corneal thickness	EUR	17803
29760442	2018	Ophthalmological	The Eye, Ear and Related Structures	Structure of Eyeball	Central corneal thickness	Central corneal thickness	EAS	8107
29452408	2018	Ophthalmological	Diseases of the Eye and Adnexa	Glaucoma	Open-angle glaucoma	Open-angle glaucoma	EAS	22795
29891935	2018	Ophthalmological	Diseases of the Eye and Adnexa	Glaucoma	Open-angle glaucoma (fixed-effect model)	Open-angle glaucoma	EUR+SAS+AFR+EAS	176890
29891935	2018	Ophthalmological	Diseases of the Eye and Adnexa	Glaucoma	Open-angle glaucoma (random-effect model)	Open-angle glaucoma	EUR+SAS+AFR+EAS	176890
17903295	2007	Muscular	Neuromusculoskeletal and Movement-Related Functions	Muscle Power Functions	Hand grip (at offspring exam 7 cohort exam 27, FBAT)	Hand grip	EUR	764
17903295	2007	Muscular	Neuromusculoskeletal and Movement-Related Functions	Muscle Power Functions	Hand grip (at offspring exam 7 cohort exam 27, GEE)	Hand grip	EUR	764
17903295	2007	Muscular	Neuromusculoskeletal and Movement-Related Functions	Muscle Power Functions	Hand grip (at exam 7, FBAT)	Hand grip	EUR	764
17903295	2007	Muscular	Neuromusculoskeletal and Movement-Related Functions	Muscle Power Functions	Hand grip (at exam 7, GEE)	Hand grip	EUR	764
31427789	2019	Muscular	Neuromusculoskeletal and Movement-Related Functions	Control of Voluntary Movement Functions	Leg pain on walking	Leg pain on walking	UKB2 (EUR)	128030
20018961	2009	Infection	Certain Infectious and Parasitic Diseases	Other Bacterial Diseases	Leprosy	Leprosy	EAS	1220
30287856	2018	Infection	Certain Infection and Parasitic Diseases	Tuberculosis	Tuberculosis	Tuberculosis	EAS	2053
